# Supplementary material for: A Wild C. Elegans Strain Has Enhanced Epithelial Immunity to a Natural Microsporidian Parasite
Source: PLoS Pathog. 2015 Feb 13;11(2):e1004583. doi: 10.1371/journal.ppat.1004583 (PMC4334554; doi:10.1371/journal.ppat.1004583)
Supplement: S1 Table — Raw pathogen load data used for mapping, organized by strain and experimental date. (xLSx) [file ppat.1004583.s001.xlsx]

## Sheet: Sheet1
Strain	Test Date	Pathogen Load (N. parisii rRNA normalized to C. elegans rRNA)
CB4856	2011-09-29	0.00188364
CB4856	2011-09-30	0.00304971
CB4856	2011-10-06	0.000665462
CB4856	2011-10-07	0.000992767
CB4856	2011-10-08	0.00574574
CB4856	2011-10-09	0.00207552
CB4856	2011-10-16	0.0316736
CB4856	2011-10-17	0.0113689
CB4856	2011-10-18	0.00180239
CB4856	2011-10-19	0.00184435
CB4856	2011-10-20	0.00272828
CB4856	2011-10-21	0.00227618
CB4856	2011-10-25	0.000938395
CB4856	2011-10-26	0.0034794
CB4856	2011-10-28	0.00350946
CB4856	2011-10-29	0.00248246
CB4856	2011-11-01	0.00155329
CB4856	2011-11-02	0.00341778
CB4856	2011-11-03	0.000852985
CB4856	2011-11-04	0.00255389
CB4856	2011-11-05	0.00164893
CB4856	2011-11-06	0.0025222
CB4856	2011-11-09	0.000695285
CB4856	2011-11-10	0.000665746
CB4856	2011-11-25	0.0051542
CB4856	2011-11-26	0.00267129
CB4856	2012-02-02	0.00422529
CB4856	2012-02-09	0.000482949
CB4856	2012-02-17	0.00362294
CB4856	2012-02-23	0.000760461
CB4856	2012-02-28	0.00195679
CB4856	2012-03-01	0.00149876
CB4856	2012-03-05	0.000773411
CB4856	2012-03-12	0.000735412
CB4856	2012-03-13	0.000689694
CB4856	2012-03-22	0.00066273
CB4856	2012-04-03	0.000526236
CB4856	2012-05-11	0.000568265
CB4856	2012-05-12	0.0013305
CB4856	2012-05-21	0.000367647
CB4856	2012-05-22	0.000452968
N2	2011-09-29	0.0188415
N2	2011-09-30	0.0229493
N2	2011-10-06	0.0201262
N2	2011-10-07	0.0194732
N2	2011-10-08	0.028841
N2	2011-10-09	0.0257273
N2	2011-10-16	0.0225835
N2	2011-10-17	0.0137452
N2	2011-10-18	0.158328
N2	2011-10-19	0.0467299
N2	2011-10-20	0.0442566
N2	2011-10-21	0.0306217
N2	2011-10-25	0.0440047
N2	2011-10-26	0.0275833
N2	2011-10-28	0.0346235
N2	2011-10-29	0.117971
N2	2011-11-01	0.0804737
N2	2011-11-02	0.138905
N2	2011-11-03	0.052813
N2	2011-11-04	0.127851
N2	2011-11-05	0.0312178
N2	2011-11-06	0.0491429
N2	2011-11-09	0.0114523
N2	2011-11-10	0.016933
N2	2011-11-25	0.0421837
N2	2011-11-26	0.0760083
N2	2012-02-02	0.0626259
N2	2012-02-09	0.0135379
N2	2012-02-17	0.00763619
N2	2012-02-23	0.00631348
N2	2012-02-28	0.0309792
N2	2012-03-01	0.0212026
N2	2012-03-05	0.0108028
N2	2012-03-12	0.00252846
N2	2012-03-13	0.00932992
N2	2012-03-22	0.00686382
N2	2012-04-03	0.0276355
N2	2012-05-11	0.0110394
N2	2012-05-12	0.0177957
N2	2012-05-21	0.00242197
N2	2012-05-22	0.0291188
QX1	2012-02-02	0.0173629
QX1	2012-02-28	0.0292874
QX10	2012-02-02	0.022966
QX10	2012-02-28	0.0424671
QX100	2012-02-17	0.00627338
QX100	2012-03-13	0.00583715
QX101	2012-05-21	0.0086801
QX102	2011-09-29	0.0353099
QX102	2011-09-30	0.026467
QX102	2011-10-18	0.0853448
QX102	2011-10-19	0.125645
QX102	2012-02-17	0.00418664
QX102	2012-03-13	0.00820685
QX103	2012-05-21	0.000232092
QX104	2012-05-12	0.0114327
QX105	2012-05-12	0.00640024
QX106	2012-02-23	0.00696051
QX106	2012-03-13	0.0217572
QX107	2012-02-23	0.00363389
QX107	2012-03-13	0.00872091
QX108	2011-10-16	0.00324778
QX108	2011-10-17	0.0164791
QX108	2011-10-28	0.0150357
QX108	2011-10-29	0.00950626
QX110	2011-10-06	0.0459886
QX110	2011-10-07	0.0527791
QX110	2011-10-25	0.0518455
QX110	2011-10-26	0.0388755
QX111	2012-05-12	0.0102298
QX112	2012-02-17	0.0109364
QX112	2012-03-13	0.0118841
QX114	2012-02-17	0.0158057
QX114	2012-03-13	0.0128808
QX115	2012-05-12	0.0160513
QX116	2012-02-17	0.00595984
QX116	2012-03-13	0.00854348
QX117	2012-05-21	0.00037628
QX118	2012-02-17	0.00514769
QX118	2012-03-13	0.00846354
QX119	2012-05-21	0.00117352
QX12	2012-05-11	0.000641286
QX120	2012-02-23	0.0164909
QX120	2012-03-13	0.0154695
QX121	2012-02-23	0.0327373
QX121	2012-03-13	0.0249839
QX122	2012-02-23	0.000829394
QX122	2012-03-13	0.000566758
QX125	2012-02-23	0.0014018
QX125	2012-03-22	0.00985916
QX127	2012-02-23	0.00109767
QX127	2012-03-22	0.00310405
QX128	2012-05-21	0.00453885
QX129	2012-05-21	0.000526952
QX13	2012-05-11	0.000801003
QX131	2012-02-23	0.00231068
QX131	2012-03-22	0.00425686
QX133	2012-02-17	0.00152293
QX133	2012-03-22	0.000122354
QX134	2011-10-08	0.0217873
QX134	2011-10-09	0.0266228
QX134	2011-10-28	0.0624293
QX134	2011-10-29	0.013874
QX134	2012-02-17	0.00772452
QX134	2012-03-22	0.00541964
QX136	2012-02-17	0.00484208
QX136	2012-03-22	0.00346352
QX137	2012-05-12	0.00283868
QX138	2011-10-08	0.0417547
QX138	2011-10-09	0.0242801
QX138	2011-11-05	0.0263655
QX138	2011-11-06	0.0373808
QX139	2012-05-21	0.0040891
QX14	2011-10-20	0.0178412
QX14	2011-10-21	0.0187559
QX14	2011-11-05	0.0187563
QX14	2011-11-06	0.0615737
QX140	2011-11-01	0.0726573
QX140	2011-11-02	0.179282
QX140	2011-11-25	0.046922
QX140	2011-11-26	0.0498093
QX142	2012-03-05	0.00226996
QX142	2012-03-22	0.0065589
QX143	2012-05-21	0.000371432
QX144	2012-02-28	0.0723661
QX144	2012-03-22	0.0241756
QX146	2012-02-17	0.0342049
QX146	2012-03-22	0.0223142
QX147	2012-05-12	0.00307974
QX148	2012-02-17	0.010132
QX148	2012-03-22	0.0100626
QX149	2012-05-12	0.020436
QX15	2012-05-11	0.00497412
QX150	2012-02-28	0.0151342
QX150	2012-03-22	0.00561855
QX151	2012-02-28	0.0267067
QX151	2012-03-22	0.0236979
QX154	2012-05-12	0.00589504
QX156	2012-02-28	0.0197233
QX156	2012-03-22	0.00654989
QX157	2012-05-21	0.00322286
QX158	2012-03-01	0.0126544
QX158	2012-03-22	0.00756643
QX159	2012-05-12	0.0182312
QX16	2012-02-02	0.0250308
QX16	2012-02-28	0.0165703
QX160	2012-05-12	0.0170328
QX161	2012-02-28	0.00859412
QX161	2012-03-22	0.0036086
QX162	2012-02-28	0.00415159
QX162	2012-03-22	0.00190929
QX163	2012-05-12	0.0123349
QX164	2012-02-28	0.0100499
QX164	2012-03-22	0.00613196
QX165	2012-05-21	0.00442498
QX166	2012-02-28	0.0074451
QX166	2012-03-22	0.0031472
QX168	2012-02-28	0.00243859
QX168	2012-03-22	0.00105225
QX169	2012-05-12	0.00879319
QX171	2012-05-21	0.00692674
QX172	2012-02-28	0.000959604
QX172	2012-03-22	0.00133768
QX174	2012-03-05	0.00810436
QX174	2012-03-22	0.0100943
QX175	2012-03-01	0.0115538
QX175	2012-03-22	0.00364544
QX177	2012-05-21	0.00404756
QX178	2012-03-01	0.0166049
QX178	2012-04-03	0.0074793
QX179	2012-05-21	0.000669222
QX180	2012-05-12	0.0127986
QX181	2012-05-12	0.00397272
QX182	2012-03-01	0.00762756
QX182	2012-03-05	0.00604561
QX182	2012-04-03	0.00512561
QX184	2012-03-01	0.0251836
QX184	2012-03-05	0.0177444
QX184	2012-04-03	0.00556449
QX188	2012-05-21	0.00103629
QX189	2012-03-01	0.0135932
QX189	2012-04-03	0.00580099
QX19	2011-10-20	0.0207861
QX19	2011-10-21	0.0213542
QX19	2011-11-05	0.0250125
QX19	2011-11-06	0.0117388
QX190	2012-03-01	0.0167199
QX190	2012-04-03	0.00966687
QX191	2012-03-01	0.0144182
QX191	2012-04-03	0.011711
QX191	2012-05-12	0.0258407
QX192	2012-05-12	0.00484338
QX193	2012-05-21	0.00484681
QX194	2012-03-01	0.0124935
QX194	2012-04-03	0.00777352
QX195	2012-05-21	0.00299269
QX196	2012-03-01	0.00668805
QX196	2012-04-03	0.0050572
QX198	2012-03-01	0.0311433
QX198	2012-04-03	0.0103612
QX199	2012-05-21	0.00218549
QX2	2012-02-02	0.0343316
QX2	2012-02-28	0.0271792
QX20	2012-02-02	0.00833015
QX20	2012-02-28	0.0236533
QX200	2012-05-12	0.0105386
QX202	2012-03-01	0.00801202
QX202	2012-04-03	0.00181656
QX203	2012-05-21	0.000476654
QX204	2012-03-01	0.00591019
QX204	2012-03-05	0.00188835
QX204	2012-04-03	0.00225649
QX207	2012-03-01	0.00632362
QX207	2012-03-05	0.00401705
QX207	2012-04-03	0.00575947
QX212	2012-05-21	0.00328087
QX213	2012-03-01	0.0116607
QX213	2012-04-03	0.00626355
QX214	2011-10-06	0.0248147
QX214	2011-10-07	0.0135203
QX214	2011-10-28	0.0915661
QX214	2011-10-29	0.0568335
QX215	2011-11-03	0.0124167
QX215	2011-11-04	0.0443692
QX215	2011-11-25	0.0379932
QX215	2011-11-26	0.0824221
QX216	2012-05-22	0.0062112
QX217	2012-03-01	0.0171841
QX217	2012-04-03	0.00990623
QX218	2012-05-22	0.00141426
QX219	2011-11-03	0.00670511
QX219	2011-11-04	0.00674318
QX219	2011-11-09	0.00446928
QX219	2011-11-10	0.00500721
QX219	2012-03-01	0.00457829
QX219	2012-04-03	0.00226552
QX22	2012-02-02	0.00428395
QX22	2012-02-28	0.0159707
QX220	2012-03-01	0.0164356
QX220	2012-04-03	0.00793488
QX222	2011-11-03	0.00468065
QX222	2011-11-04	0.00345675
QX222	2011-11-25	0.00587345
QX222	2011-11-26	0.0155295
QX222	2012-03-01	0.00125331
QX222	2012-04-03	0.000837108
QX223	2012-05-22	0.02054
QX224	2012-03-01	0.00235381
QX224	2012-04-03	0.000565757
QX225	2012-05-22	0.0226372
QX226	2011-10-16	0.0071899
QX226	2011-10-17	0.0395714
QX226	2011-11-09	0.00700979
QX226	2011-11-10	0.0108555
QX226	2012-03-05	0.0149841
QX226	2012-04-03	0.00617
QX228	2012-04-03	0.000427938
QX228	2012-05-22	0.00244248
QX229	2012-05-22	0.0189884
QX23	2012-05-11	0.00394534
QX231	2011-11-03	0.0336234
QX231	2011-11-04	0.0253451
QX231	2011-11-09	0.0103161
QX231	2011-11-10	0.0100208
QX233	2011-10-08	0.0198462
QX233	2011-10-09	0.0207009
QX233	2011-10-28	0.0198806
QX233	2011-10-29	0.085857
QX236	2012-03-05	0.0165991
QX236	2012-04-03	0.00364183
QX237	2012-05-22	0.0014203
QX239	2012-03-05	0.0111863
QX239	2012-04-03	0.00331689
QX24	2012-02-02	0.00233056
QX24	2012-02-28	0.00110703
QX25	2012-02-09	0.0230947
QX25	2012-03-12	0.0020149
QX26	2011-10-20	0.0221936
QX26	2011-10-21	0.0171392
QX26	2011-11-05	0.0369948
QX26	2011-11-06	0.0445767
QX26	2012-02-09	0.0222356
QX26	2012-03-12	0.0045276
QX27	2012-05-11	0.00218271
QX28	2012-02-09	0.0142884
QX28	2012-03-12	0.00535416
QX3	2012-05-11	0.00166914
QX3	2012-05-22	0.0101053
QX30	2012-02-09	0.00161321
QX30	2012-03-12	0.00248594
QX31	2012-05-11	0.00488167
QX32	2012-02-23	0.00228134
QX32	2012-03-12	0.00214151
QX33	2011-09-29	0.0318976
QX33	2011-09-30	0.061943
QX33	2011-10-18	0.0334875
QX33	2011-10-19	0.0623453
QX33	2011-11-09	0.0168596
QX33	2011-11-10	0.0259971
QX33	2012-02-09	0.00640534
QX34	2012-02-09	0.0134314
QX34	2012-03-12	0.00649487
QX38	2012-05-11	0.00198849
QX39	2011-10-20	0.00917102
QX39	2011-10-21	0.0114595
QX39	2011-11-01	0.0467145
QX39	2011-11-02	0.01758
QX4	2012-02-02	0.0311527
QX4	2012-02-28	0.0276099
QX40	2012-02-09	0.00481969
QX40	2012-03-12	0.00251358
QX43	2012-05-11	0.00513362
QX45	2012-05-11	0.00755708
QX47	2012-02-09	0.000349772
QX47	2012-03-12	0.000393127
QX48	2012-05-11	0.000357441
QX49	2012-02-09	0.00281477
QX49	2012-03-12	0.00197095
QX5	2012-05-11	0.00146476
QX5	2012-05-22	0.00478364
QX51	2012-05-11	0.00266181
QX52	2012-02-09	0.00189519
QX52	2012-03-12	0.00304313
QX53	2012-05-11	0.00636541
QX54	2012-02-09	0.0242793
QX54	2012-03-12	0.00412496
QX55	2012-02-09	0.0154938
QX55	2012-03-12	0.00313119
QX56	2012-02-09	0.0204418
QX56	2012-03-12	0.00536384
QX57	2012-05-11	0.00324218
QX58	2012-02-09	0.00379514
QX58	2012-03-12	0.00151341
QX6	2011-09-29	0.00452296
QX6	2011-09-30	0.00913637
QX6	2011-10-06	0.0187245
QX6	2011-10-07	0.00711994
QX6	2011-10-18	0.0204934
QX6	2011-10-19	0.029502
QX6	2012-02-02	0.0135669
QX6	2012-02-28	0.0121709
QX61	2011-10-08	0.0279828
QX61	2011-10-09	0.022694
QX61	2011-10-25	0.0236842
QX61	2011-10-26	0.0350981
QX61	2012-02-09	0.00401574
QX61	2012-03-12	0.00140468
QX62	2012-05-11	0.00364135
QX63	2012-02-09	0.0149456
QX63	2012-03-12	0.00638015
QX64	2011-10-25	0.0093559
QX64	2011-10-26	0.0263133
QX64	2011-11-09	0.00790983
QX64	2011-11-10	0.0092052
QX64	2012-02-09	0.0170252
QX64	2012-03-12	0.00709644
QX65	2012-02-09	0.011065
QX65	2012-03-12	0.00396034
QX67	2012-05-11	0.00538436
QX68	2012-02-09	0.0272301
QX68	2012-03-12	0.00336552
QX68	2012-05-12	0.0052047
QX69	2012-05-11	0.00272883
QX7	2012-05-11	0.00752087
QX70	2012-02-09	0.00730058
QX70	2012-03-12	0.00123456
QX72	2012-02-09	0.0132554
QX72	2012-03-12	0.00402472
QX73	2012-05-11	0.00291557
QX74	2012-02-09	0.0299165
QX74	2012-03-12	0.00997238
QX75	2012-05-11	0.00322526
QX76	2012-02-17	0.00060376
QX76	2012-03-13	0.0015993
QX77	2012-05-12	0.0016044
QX79	2012-05-12	0.0199579
QX8	2012-02-02	0.00956651
QX8	2012-02-28	0.025871
QX80	2012-02-17	0.00833098
QX80	2012-03-13	0.025236
QX81	2012-05-12	0.00157314
QX82	2012-02-17	0.000919263
QX82	2012-03-13	0.00145782
QX84	2012-02-17	0.00290897
QX84	2012-03-13	0.00465985
QX85	2012-02-17	0.00379795
QX85	2012-03-13	0.00993977
QX86	2012-05-21	0.0023183
QX88	2012-02-17	0.00120874
QX88	2012-03-13	0.00171379
QX9	2012-05-11	0.0027761
QX90	2012-05-21	0.00157833
QX91	2012-02-17	0.00454963
QX91	2012-03-13	0.0103191
QX92	2011-09-29	0.0220229
QX92	2011-09-30	0.0180673
QX92	2011-10-18	0.0442922
QX92	2011-10-19	0.0366421
QX93	2012-02-17	0.000972301
QX93	2012-03-13	0.00387288
QX95	2012-02-17	0.00598797
QX95	2012-03-13	0.0136386
QX96	2012-05-12	0.0101744
QX97	2012-02-17	0.0023993
QX97	2012-03-13	0.00900631
QX99	2012-02-17	0.00951445
QX99	2012-03-13	0.00743438
